# Supplementary material for: Chevalones H–M: Six New α-Pyrone Meroterpenoids from the Gorgonian Coral-Derived Fungus Aspergillus hiratsukae SCSIO 7S2001
Source: Mar Drugs. 2022 Jan 14;20(1):71. doi: 10.3390/md20010071 (PMC8781156; doi:10.3390/md20010071)
Supplement: Supplementary file 1 [file marinedrugs-20-00071-s001.zip]

Archive with 1 entries (1 files):
- marinedrugs-1527414-supplementary.pdf
